# Supplementary material for: Optogenetic Globus Pallidus Stimulation Improves Motor Deficits in 6-Hydroxydopamine-Lesioned Mouse Model of Parkinson’s Disease
Source: Int J Mol Sci. 2023 Apr 27;24(9):7935. doi: 10.3390/ijms24097935 (PMC10178372; doi:10.3390/ijms24097935)
Supplement: Supplementary file 1 [file ijms-24-07935-s001.zip]

Archive with 1 entries (1 files):
- ijms-2222642-supplementary.pdf
